# Supplementary material for: Optimization of TAM16, a Benzofuran That Inhibits the Thioesterase Activity of Pks13; Evaluation toward a Preclinical Candidate for a Novel Antituberculosis Clinical Target
Source: J Med Chem. 2021 Dec 15;65(1):409–23. doi: 10.1021/acs.jmedchem.1c01586 (PMC8762665; doi:10.1021/acs.jmedchem.1c01586)
Supplement: Supplementary file 2 — jm1c01586_si_002.csv [file jm1c01586_si_002.csv]

ID	Pks13 IC50 µM	H37Rv MIC µM	Intramacrophage MIC IC90 (µM)	Q-Patch IC50 µM	Cli mouse mL/min/g	CHI-logDpH7.4	SMILES	Structural alert PAINS
1	0.32	0.08	<0.01	6.9	2.8	1.8	CNC(=O)c1c(oc2ccc(c(c12)CN1CCCCC1)O)-c1ccc(cc1)O	No
6	0.27	0.65	0.07	>30	2.9	1	CNC(=O)c1c(oc2ccc(c(c12)CN1CCC2(COC2)C1)O)-c1ccc(cc1)O	No
12	0.22	0.27	0.03	>30	0.9	0.7	CC(=O)c1c(oc2ccc(c(c12)CN1CCC1)O)-c1ccc(cn1)O	No
13	0.33	0.62	0.08	15	1.5	0.7	CNC(=O)c1c(oc2ccc(c(c12)CN1CCCC1)O)-c1ccc(cc1)O	No
14	0.18	1.77	0.22	11*	0.7	0.4	CNC(=O)c1c(oc2ccc(c(c12)CN1CCC1)O)-c1ccc(cc1)O	No
15	0.44	2.5	0.72	>30	1.1	0.8	CNC(=O)c1c(oc2ccc(c(c12)CN1CCC[C@@H](O)C1)O)-c1ccc(cc1)O	No
16	0.51	0.98	0.51	>30	?0.5	0.2	CNC(=O)c1c(oc2ccc(c(c12)CNCC1(O)CC1)O)-c1ccc(cc1)O	No
17	1.65	>80		21.6	1.2	1.1	CNC(=O)c1c(oc2ccc(c(c12)CN1CC2(CCO2)C1)O)-c1ccc(cc1)O	No
18	0.45	2.5	0.40	>30	0.5	0.8	CNC(=O)c1c(oc2ccc(c(c12)CN1CC2(COC2)C1)O)-c1ccc(cc1)O	No
19	0.8	2.5		19.4	4.9	NA	CNC(=O)c1c(oc2ccc(c(c12)CN1CCC2(CCO2)C1)O)-c1ccc(cc1)O	No
20	0.52	10		23.5	1.2	0.1	CNC(=O)c1c(oc2ccc(c(c12)CN1CC2(CCOC2)C1)O)-c1ccc(cc1)O	No
21	1.2	40		>30	22	NA	CNC(=O)c1c(oc2ccc(c(c12)CN1CCCC(F)(F)C1)O)-c1ccc(cc1)O	No
22	1.7	1.25		6.9	6.9	1.8	CNC(=O)c1c(oc2ccc(c(c12)CN1CCC(F)CC1)O)-c1ccc(cc1)O	No
23	0.9	0.6	0.05	10.7	18	1.3	CN(C)C(=O)c1c(oc2ccc(c(c12)CN1CCC2(COC2)C1)O)-c1ccc(cc1)O	No
24	0.65	0.43	0.01	6.9	17	1.2	Oc1ccc(cc1)-c1oc2ccc(c(c2c1C(=O)N1CCC1)CN1CCC2(COC2)C1)O	No
25	0.36	1.25	0.15	10.1	18	0.8	Oc1ccc(cc1)-c1oc2ccc(c(c2c1C(=O)N1CC(F)C1)CN1CCC2(COC2)C1)O	No
26	0.17	0.09	<0.01	2.6	13	1.5	CC(=O)c1c(oc2ccc(c(c12)CN1CCC2(COC2)C1)O)-c1ccc(cc1)O	No
27	0.6	80		4.32	3.6	ND	Oc1ccc(cc1)-c1cc2c(c(ccc2o1)O)CN1CCC2(COC2)C1	No
28	0.64	80		3.9	29	1.8	CNC(=O)c1c(oc2ccc(c(c12)CN1CCC2(COC2)C1)O)-c1ccccc1	No
29	0.73	6		>30	8	1.1	CNC(=O)c1c(oc2ccc(c(c12)CN1CCC2(COC2)C1)O)-c1cccc(c1)O	No
30	1.29	80		>30	1.1	0.8	CNC(=O)c1c(oc2ccc(c(c12)CN1CCC2(COC2)C1)O)-c1ccc(cc1)CO	No
31	0.65	40		1.8	ND	ND	CNC(=O)c1c(oc2ccc(c(c12)CN1CCC2(COC2)C1)O)-c1ccc(cc1)OC	No
32	0.28	20		9.1	11	1.5	CNC(=O)c1c(oc2ccc(c(c12)CN1CCC2(COC2)C1)O)-c1ccc2[nH]ccc2c1	No
33	2.5	5		>30	?0.5	0.5	CNC(=O)c1c(oc2ccc(c(c12)CN1CCC2(COC2)C1)O)-c1ccc(cn1)O	No
34	0.7	5		2.7	1.3	1	CNC(=O)c1c(oc2ccc(c(c12)CN1CCC2(COC2)C1)O)-c1ccc(c(c1)F)O	No
35	0.33	0.77	0.17	>30	3.4	0.1	CNC(=O)c1c(oc2ccc(c(c12)CN1CCC2(COC2)C1)O)-c1ccc(cc1F)O	No
36	0.49	0.9	0.23	>30	0.9	0.7	CNC(=O)c1c(oc2ccc(c(c12)CN1CCC2(COC2)C1)O)-c1c(cc(cc1F)O)F	No
37	0.15	1.9		16.6	6.7	1.3	CNC(=O)c1c(oc2ccc(c(c12)CN1CCC2(COC2)C1)O)-c1ccc(c(c1)C)O	No
38	1	5	2.19	30	3.4	1	CNC(=O)c1c(oc2ccc(c(c12)CN1CCC2(COC2)C1)O)-c1ccc(cc1C)O	No
39	0.21	0.3	0.04	>30	2.4	0.9	Oc1ccc(cc1)-c1oc2ccc(c(c2c1C(=O)N1CCC1)CNCC1(O)CC1)O	No
40	0.25	0.37	0.03	>30	2.4	1.1	Oc1ccc(cc1)-c1oc2ccc(c(c2c1C(=O)N1CC(F)C1)CNCC1(O)CC1)O	No
41	1.8	1.25	0.63	>30	0.9	0.6	CNC(=O)c1c(oc2ccc(c(c12)CN1CCCC1)O)-c1ccc(cn1)O	No
42	0.74	0.92	0.13	13.2	3.1	1.3	Oc1ccc(nc1)-c1oc2ccc(c(c2c1C(=O)N1CCC1)CN1CCCCC1)O	No
43	0.73	0.87	0.24	>30	2	0.8	Oc1ccc(nc1)-c1oc2ccc(c(c2c1C(=O)N1CCC1)CN1CCCC1)O	No
44	0.25	0.6	0.13	7.4	4	1.5	Oc1ccc(nc1)-c1oc2ccc(c(c2c1C(=O)N1CC(F)C1)CN1CCCCC1)O	No
45	0.36	1.53	0.31	ND	3	1.3	CC(=O)c1c(oc2ccc(c(c12)CN1CCC2(COC2)C1)O)-c1ccc(cn1)O	No
46	0.25	0.16	0.01	20 5	2.4	0.9	CC(=O)c1c(oc2ccc(c(c12)CN1CCCC1)O)-c1ccc(cn1)O	No
47	0.15	0.19	0.01	12.4	1.8	2.2	CC(=O)c1c(oc2ccc(c(c12)CN1CCC1)O)-c1cc(c(cn1)O)C
